# Supplementary material for: Development of a Quantitative Method for Detection of Multiclass Veterinary Drugs in Feed Using Modified QuPPe Extraction and LC–MS/MS
Source: Molecules. 2022 Jul 13;27(14):4483. doi: 10.3390/molecules27144483 (PMC9318824; doi:10.3390/molecules27144483)
Supplement: Supplementary file 1 [file molecules-27-04483-s001.zip]

Archive with 1 entries (1 files):
- molecules-1806382-supplementary.pdf
